# Supplementary material for: Improving phase II oncology trials using best observed RECIST response as an endpoint by modelling continuous tumour measurements
Source: Stat Med. 2017 Aug 28;36(29):4616–26. doi: 10.1002/sim.7453 (PMC5724692; doi:10.1002/sim.7453)
Supplement: Supplementary file 2 — mAugbin [file SIM-36-4616-s002.gz]

Archive with 27 entries (22 files):
- mAugbin/DESCRIPTION
- mAugbin/INDEX
- mAugbin/Meta
- mAugbin/Meta/Rd.rds
- mAugbin/Meta/data.rds
- mAugbin/Meta/hsearch.rds
- mAugbin/Meta/links.rds
- mAugbin/Meta/nsInfo.rds
- mAugbin/Meta/package.rds
- mAugbin/NAMESPACE
- mAugbin/R
- mAugbin/R/mAugbin
- mAugbin/R/mAugbin.rdb
- mAugbin/R/mAugbin.rdx
- mAugbin/data
- mAugbin/data/Rdata.rdb
- mAugbin/data/Rdata.rds
- mAugbin/data/Rdata.rdx
- mAugbin/help
- mAugbin/help/AnIndex
- mAugbin/help/aliases.rds
- mAugbin/help/mAugbin.rdb
- mAugbin/help/mAugbin.rdx
- mAugbin/help/paths.rds
- mAugbin/html
- mAugbin/html/00Index.html
- mAugbin/html/R.css
