# Supplementary material for: Improving phase II oncology trials using best observed RECIST response as an endpoint by modelling continuous tumour measurements
Source: Stat Med. 2017 Aug 28;36(29):4616–26. doi: 10.1002/sim.7453 (PMC5724692; doi:10.1002/sim.7453)
Supplement: Supplementary file 2 — mAugbin [file SIM-36-4616-s002.gz › mAugbin/DESCRIPTION]

Package: mAugbin
Title: The Augmented Binary Method
Version: 1.0
Date: 2016-04-21
Author: CHIEN-JU LIN and JAMES WASON
Maintainer: CHIEN-JU LIN  <chienju@mrc-bsu.cam.ac.uk>
Description: The augmented binary method and modified augmented binary method make inference on the composite response outcome but uses continuous tumour measurements to improve the precision on estimating probability of response. Two endpoints, fixed time and best observed response, are included. The mofidied augmented binary method reduces the computation burden when there are many follow-up measurements and is particularly useful in sensitivity analysis.
RoxygenNote: 6.0.1
Imports: mvtnorm, R2Cuba, nlme, boot, Hmisc
LazyData: true
License: GPL-2
Built: R 3.2.3; ; 2017-02-16 10:56:27 UTC; unix
