# Supplementary material for: Improving phase II oncology trials using best observed RECIST response as an endpoint by modelling continuous tumour measurements
Source: Stat Med. 2017 Aug 28;36(29):4616–26. doi: 10.1002/sim.7453 (PMC5724692; doi:10.1002/sim.7453)
Supplement: Supplementary file 2 — mAugbin [file SIM-36-4616-s002.gz › mAugbin/INDEX]

Augbin                  Augmented binary method for single arm using
                        fixed time
Augbin.2arm             Augmented binary method for two arms using
                        fixed time
BORAugbin               Augmented binary method for single arm using
                        best observed response (BOR) without
                        confirmation
BORAugbin.2arm          Augmented binary method for two arms using best
                        observed response (BOR)
BORmAugbin.1arm         Modified augmented binary method for single arm
                        using best observed response (BOR) without
                        confirmation
BORmAugbin.2arm         Modified augmented binary method for two arms
                        using best observed response (BOR)
failure                 failure.
mAugbin.1arm            Modified augmented binary method for single arm
                        using fixed time
mAugbin.2arm            Modified augmented binary method for two arms
                        using fixed time
tumoursize              tumoursize.
