# Supplementary material for: Improving phase II oncology trials using best observed RECIST response as an endpoint by modelling continuous tumour measurements
Source: Stat Med. 2017 Aug 28;36(29):4616–26. doi: 10.1002/sim.7453 (PMC5724692; doi:10.1002/sim.7453)
Supplement: Supplementary file 2 — mAugbin [file SIM-36-4616-s002.gz › mAugbin/NAMESPACE]

# Generated by roxygen2: do not edit by hand

S3method(getVarCov,gls)
export(Augbin)
export(Augbin.2arm)
export(BORAugbin)
export(BORAugbin.2arm)
export(BORmAugbin.1arm)
export(BORmAugbin.2arm)
export(mAugbin.1arm)
export(mAugbin.2arm)
import(Hmisc)
import(R2Cuba)
import(boot)
import(mvtnorm)
import(nlme)
