# Supplementary material for: Improving phase II oncology trials using best observed RECIST response as an endpoint by modelling continuous tumour measurements
Source: Stat Med. 2017 Aug 28;36(29):4616–26. doi: 10.1002/sim.7453 (PMC5724692; doi:10.1002/sim.7453)
Supplement: Supplementary file 2 — mAugbin [file SIM-36-4616-s002.gz › mAugbin/help/AnIndex]

Augbin	Augbin
Augbin.2arm	Augbin.2arm
BORAugbin	BORAugbin
BORAugbin.2arm	BORAugbin.2arm
BORmAugbin.1arm	BORmAugbin.1arm
BORmAugbin.2arm	BORmAugbin.2arm
failure	failure
mAugbin.1arm	mAugbin.1arm
mAugbin.2arm	mAugbin.2arm
tumoursize	tumoursize
